# Supplementary material for: Simulated Gastric Digestion and In Vivo Intestinal Uptake of Orally Administered CuO Nanoparticles and TiO2 E171 in Male and Female Rat Pups
Source: Nanomaterials (Basel). 2021 Jun 4;11(6):1487. doi: 10.3390/nano11061487 (PMC8230348; doi:10.3390/nano11061487)
Supplement: Supplementary file 1 [file nanomaterials-11-01487-s001.zip]

Archive with 1 entries (1 files):
- nanomaterials-1232770-supplementary.pdf
